# Supplementary material for: Multi-scale structures of the mammalian radial spoke and divergence of axonemal complexes in ependymal cilia
Source: Nat Commun. 2024 Jan 8;15:362. doi: 10.1038/s41467-023-44577-1 (PMC10774353; doi:10.1038/s41467-023-44577-1)
Supplement: Supplementary file 4 — Supplementary Data 1 [file 41467_2023_44577_MOESM4_ESM.xlsx]

## Sheet: Sheet1
Constructions	Forward Primer	Reverse Primer
pcDNA3.4-N-Strep II-Tev-Rsph1	aacctgtacttccagggcgcggccgcGCCACCatgtggagccacccgcagttcgaaaagGGTTCAGGTATGTCGGACCTGGGCTCTG	gtcgaggcttccgttctagaaTTAATCCTGGAGGTCTGAC
pcDNA3.4-N-HA-Rsph2	agaacctgtacttccagggcgcggccgcTATGGATACTGCCTACCTGAAG	tcgaggcttccgttctagaTTATGAGGGAATAGCCCTTTG
pcDNA3.4-Rsph3b	ctgtacttccagggcgcggccgcGCCACCATGACAGACCGTAACCCTC	agtcgaggcttccgttctagaaTCACTCTGCCATAAGGTG
pMLink-Rsph4a	AAAGAATTATCGATCCGGAggtaccATGGAAAACTCTACCTCTCTGAAAC	AGATCTGCTAGCAAGCTTCTCGAGTTAGTCCTCATCGTCCTCATC
pcDNA3.4-Rsph9	aacctgtacttccagggcgcggccgcGCCACCATGGACGCCGACAGCCTCTTG	gtcgaggcttccgttctagaaCTACAGCATGAAGGGCAAG
pcDNA3.4-N-3xFlag-Rsph16	cctgtacttccagggcgcggccgcTATGGGGCTGGATTACTATGC	actcagtcgaggcttccgttctagaTTAGGTCAGCAATGCCTGGC
pcDNA3.4-N-1xMyc-Rsph23	gatccagcctccggacgcgcggccgcGCCACCatgGAGCAAAAGCTCATTTCTGAAGAGGACTTGGGTTCAGGTATGGAGGTATCAATGCCCCTG	cctggaagtacaggttctctctagaaCTAAGGCTCTTCTGTCACTG
pcDNA3.4-N-Flag-Rsph3b	gatccagcctccggacgcgcggccgcGACTACAAGGACGACGATGACAAGGGGATCCGCATGACAGACCGTAACCCTCG	cctggaagtacaggttctctTCACTCTGCCATAAGGTGTC
pcDNA3.1-Rsph10b	TCTAGCGTTTAAACTTAAGATGGTGAAAGAAAAGAAAAAAG	AACGGGCCCTCTAGACTAAGCGGCCGCCTCACTTCTTCTTCTTCTTGC
pLV-EGFP-AK8	ATGGATGCAACCACAGCCCCTC	TCAGGTAACTTTCCTGGGCAGAGG
