# Supplementary material for: Multi-scale structures of the mammalian radial spoke and divergence of axonemal complexes in ependymal cilia
Source: Nat Commun. 2024 Jan 8;15:362. doi: 10.1038/s41467-023-44577-1 (PMC10774353; doi:10.1038/s41467-023-44577-1)
Supplement: Supplementary file 10 — Source Data [file 41467_2023_44577_MOESM10_ESM.xlsx]

## Sheet: Fig. 1a
Coomassie Brilliant Blue staining for two-step purification of RS head-neck complex. Lanes Flag-Eluate conc. (concentrated) and the marker (M) from this raw image were cropped and aligned to be shown as Fig. 1a

## Sheet: Supplementary Fig. 1a
The RS head-neck complex was analyzed using a 10%-40% glycerol gradient ultra-centrifugation assay. Fractions were collected from top to bottom and subjected to SDS-PAGE analysis, followed by Coomassie Brilliant Blue staining.

## Sheet: Supplementary Fig. 7b
AK8 was associated with Rsph3b. HEK293T cells were transiently transfected to co-express FLAG-Rsph3b with either GFP-AK8 or GFP. Co-immunoprecipitation (Co-IP) was performed using the cell lysates, followed by immunoblotting.
